# Supplementary material for: A Multilevel Study of Eupatorin and Scutellarein as Anti-Amyloid Agents in Alzheimer’s Disease
Source: Biomedicines. 2023 May 4;11(5):1357. doi: 10.3390/biomedicines11051357 (PMC10216506; doi:10.3390/biomedicines11051357)
Supplement: Supplementary file 1 [file biomedicines-11-01357-s001.zip]

Archive with 1 entries (1 files):
- biomedicines-2349601-supplementary.pdf
